# Supplementary material for: Single session high definition transcranial direct current stimulation to the cerebellum does not impact higher cognitive function
Source: PLoS One. 2019 Oct 10;14(10):e0222995. doi: 10.1371/journal.pone.0222995 (PMC6786549; doi:10.1371/journal.pone.0222995)
Supplement: S1 Table — (CSV) [file pone.0222995.s001.csv]

S1 Sternberg Data
subject	region	load	stim	reaction time	misses	accuracy number	accuracy percent
2	Cerebellum	High	Sham	627.365	7	41	0.82
4	Cerebellum	High	Sham	589.675	0	46	0.92
5	Cerebellum	High	Sham	689.195	2	47	0.94
6	Cerebellum	High	Sham	680.135	5	37	0.74
7	Cerebellum	High	Sham	598.69	3	46	0.92
8	Cerebellum	High	Sham	556.665	2	47	0.94
10	Cerebellum	High	Sham	636.445	3	44	0.88
11	Cerebellum	High	Sham	668.835	4	45	0.9
12	Cerebellum	High	Sham	671.11	12	25	0.5
13	Cerebellum	High	Sham	595.05	7	36	0.72
15	Cerebellum	High	Sham	668.88	3	41	0.82
19	Cerebellum	High	Sham	584.765	2	39	0.78
20	Cerebellum	High	Sham	486	0	50	1
21	Cerebellum	High	Sham	558.585	2	47	0.94
22	Cerebellum	High	Sham	638.865	3	45	0.9
23	Cerebellum	High	Sham	728.265	5	44	0.88
24	Cerebellum	High	Sham	687.98	3	45	0.9
26	Cerebellum	High	Sham	709.54	5	40	0.8
27	Cerebellum	High	Sham	541.045	0	48	0.96
29	Cerebellum	High	Sham	694.215	2	47	0.94
31	Cerebellum	High	Sham	583.67	1	47	0.94
32	Cerebellum	High	Sham	600.015	3	44	0.88
33	Cerebellum	High	Sham	667.785	6	39	0.78
34	Cerebellum	High	Sham	657.88	1	47	0.94
2	Cerebellum	Medium	Sham	596.02	0	50	1
4	Cerebellum	Medium	Sham	502.175	1	45	0.9
5	Cerebellum	Medium	Sham	513.78	0	46	0.92
6	Cerebellum	Medium	Sham	522.76	1	47	0.94
7	Cerebellum	Medium	Sham	564.195	0	48	0.96
8	Cerebellum	Medium	Sham	515.17	2	47	0.94
10	Cerebellum	Medium	Sham	543.885	0	48	0.96
11	Cerebellum	Medium	Sham	607.66	0	50	1
12	Cerebellum	Medium	Sham	626.965	4	42	0.84
13	Cerebellum	Medium	Sham	631.665	0	49	0.98
15	Cerebellum	Medium	Sham	645.5	4	42	0.84
19	Cerebellum	Medium	Sham	507.365	1	46	0.92
20	Cerebellum	Medium	Sham	479.235	0	48	0.96
21	Cerebellum	Medium	Sham	519.085	1	48	0.96
22	Cerebellum	Medium	Sham	650.42	0	48	0.96
23	Cerebellum	Medium	Sham	569.17	0	48	0.96
24	Cerebellum	Medium	Sham	647.835	4	43	0.86
26	Cerebellum	Medium	Sham	716.01	6	43	0.86
27	Cerebellum	Medium	Sham	478.275	0	47	0.94
29	Cerebellum	Medium	Sham	581.005	0	48	0.96
31	Cerebellum	Medium	Sham	559.89	1	46	0.92
32	Cerebellum	Medium	Sham	606.865	2	45	0.9
33	Cerebellum	Medium	Sham	547.53	0	49	0.98
34	Cerebellum	Medium	Sham	666.8	4	45	0.9
2	Cerebellum	Low	Sham	433.895	24	25	0.5
4	Cerebellum	Low	Sham	451.975	4	45	0.9
5	Cerebellum	Low	Sham	429.865	0	48	0.96
6	Cerebellum	Low	Sham	432.18	0	50	1
7	Cerebellum	Low	Sham	428.64	0	50	1
8	Cerebellum	Low	Sham	444.895	1	37	0.74
10	Cerebellum	Low	Sham	536.495	5	45	0.9
11	Cerebellum	Low	Sham	563.93	0	27	0.54
12	Cerebellum	Low	Sham	503	0	48	0.96
13	Cerebellum	Low	Sham	481.415	0	49	0.98
15	Cerebellum	Low	Sham	600.19	10	36	0.72
19	Cerebellum	Low	Sham	430.085	0	49	0.98
20	Cerebellum	Low	Sham	377.77	1	49	0.98
21	Cerebellum	Low	Sham	407.52	0	50	1
22	Cerebellum	Low	Sham	572.56	0	50	1
23	Cerebellum	Low	Sham	583.22	0	50	1
24	Cerebellum	Low	Sham	499.375	0	49	0.98
26	Cerebellum	Low	Sham	631.68	19	27	0.54
27	Cerebellum	Low	Sham	386.44	0	48	0.96
29	Cerebellum	Low	Sham	478.28	0	49	0.98
31	Cerebellum	Low	Sham	417.36	0	50	1
32	Cerebellum	Low	Sham	466.23	0	46	0.92
33	Cerebellum	Low	Sham	495.64	0	49	0.98
34	Cerebellum	Low	Sham	536.64	0	50	1
2	Cerebellum	High	Real	647.4375	2	44	0.88
4	Cerebellum	High	Real	548.135	1	45	0.9
5	Cerebellum	High	Real	766.69	8	36	0.72
6	Cerebellum	High	Real	547.425	0	47	0.94
7	Cerebellum	High	Real	612.8	1	47	0.94
8	Cerebellum	High	Real	607.08	0	49	0.98
10	Cerebellum	High	Real	588.39	4	40	0.8
11	Cerebellum	High	Real	634.005	2	45	0.9
12	Cerebellum	High	Real	630.3	2	46	0.92
13	Cerebellum	High	Real	691.515	10	38	0.76
15	Cerebellum	High	Real	617.73	4	39	0.78
19	Cerebellum	High	Real	555.87	1	42	0.84
20	Cerebellum	High	Real	553.88	2	47	0.94
21	Cerebellum	High	Real	540.83	3	45	0.9
22	Cerebellum	High	Real	656.74	2	46	0.92
23	Cerebellum	High	Real	667.93	4	42	0.84
24	Cerebellum	High	Real	660.625	4	43	0.86
26	Cerebellum	High	Real	686.74	5	42	0.84
27	Cerebellum	High	Real	570.3675	0	49	0.98
29	Cerebellum	High	Real	723.075	2	47	0.94
31	Cerebellum	High	Real	585.675	1	46	0.92
32	Cerebellum	High	Real	609.04	4	42	0.84
33	Cerebellum	High	Real	669.825	13	31	0.62
34	Cerebellum	High	Real	607.13	3	45	0.9
2	Cerebellum	Medium	Real	557.98	3	45	0.9
4	Cerebellum	Medium	Real	497.51	0	48	0.96
5	Cerebellum	Medium	Real	615.565	1	48	0.96
6	Cerebellum	Medium	Real	519.53	0	49	0.98
7	Cerebellum	Medium	Real	546.66	7	41	0.82
8	Cerebellum	Medium	Real	573.65	1	48	0.96
10	Cerebellum	Medium	Real	449.44	0	50	1
11	Cerebellum	Medium	Real	579.79	0	48	0.96
12	Cerebellum	Medium	Real	519.075	2	45	0.9
13	Cerebellum	Medium	Real	614.985	1	46	0.92
15	Cerebellum	Medium	Real	568.38	1	48	0.96
19	Cerebellum	Medium	Real	541.96	1	47	0.94
20	Cerebellum	Medium	Real	532.57	0	49	0.98
21	Cerebellum	Medium	Real	513.84	0	45	0.9
22	Cerebellum	Medium	Real	599.81	1	47	0.94
23	Cerebellum	Medium	Real	671.065	2	47	0.94
24	Cerebellum	Medium	Real	597.89	0	46	0.92
26	Cerebellum	Medium	Real	646.77	3	45	0.9
27	Cerebellum	Medium	Real	527.055	0	48	0.96
29	Cerebellum	Medium	Real	625.37	2	47	0.94
31	Cerebellum	Medium	Real	532.51	1	47	0.94
32	Cerebellum	Medium	Real	536.23	1	49	0.98
33	Cerebellum	Medium	Real	632.305	3	47	0.94
34	Cerebellum	Medium	Real	538.74	0	50	1
2	Cerebellum	Low	Real	491.74	1	48	0.96
4	Cerebellum	Low	Real	426.995	0	48	0.96
5	Cerebellum	Low	Real	561.745	1	49	0.98
6	Cerebellum	Low	Real	438.83	0	49	0.98
7	Cerebellum	Low	Real	479.91	0	49	0.98
8	Cerebellum	Low	Real	519.5	2	47	0.94
10	Cerebellum	Low	Real	437.94	0	49	0.98
11	Cerebellum	Low	Real	559.53	12	35	0.7
12	Cerebellum	Low	Real	535.435	2	46	0.92
13	Cerebellum	Low	Real	543.34	0	49	0.98
15	Cerebellum	Low	Real	483.05	0	47	0.94
19	Cerebellum	Low	Real	469.67	2	44	0.88
20	Cerebellum	Low	Real	389.875	0	49	0.98
21	Cerebellum	Low	Real	457.34	3	45	0.9
22	Cerebellum	Low	Real	508.085	1	48	0.96
23	Cerebellum	Low	Real	568.36	0	50	1
24	Cerebellum	Low	Real	575.33	1	49	0.98
26	Cerebellum	Low	Real	526.18	0	50	1
27	Cerebellum	Low	Real	413.74	0	50	1
29	Cerebellum	Low	Real	536.7	0	50	1
31	Cerebellum	Low	Real	505.25	5	45	0.9
32	Cerebellum	Low	Real	468.935	0	49	0.98
33	Cerebellum	Low	Real	451.1	1	47	0.94
34	Cerebellum	Low	Real	453.18	0	49	0.98
