# Supplementary material for: Single session high definition transcranial direct current stimulation to the cerebellum does not impact higher cognitive function
Source: PLoS One. 2019 Oct 10;14(10):e0222995. doi: 10.1371/journal.pone.0222995 (PMC6786549; doi:10.1371/journal.pone.0222995)
Supplement: S2 Table — (CSV) [file pone.0222995.s002.csv]

S2 Stroop Data
subject	region	stim	congruency	reaction time	accuracy	error	reaction time on correct trials
2	Cerebellum	Sham	Congruent	626.9	1	0	0
4	Cerebellum	Sham	Congruent	611.7457627	0.949152542	0.050847458	448.375
5	Cerebellum	Sham	Congruent	535.7833333	1	0	659.666667
6	Cerebellum	Sham	Congruent	632	1	0	823
7	Cerebellum	Sham	Congruent	694.5166667	1	0	909
8	Cerebellum	Sham	Congruent	758.37	0.983333333	0.016666667	776.75
10	Cerebellum	Sham	Congruent	700.08	1	0	1021
11	Cerebellum	Sham	Congruent	783.75	1	0	1408
12	Cerebellum	Sham	Congruent	757.14	1	0	934.71
13	Cerebellum	Sham	Congruent	717.01	0.983050847	0.016949153	587.5
15	Cerebellum	Sham	Congruent	639.72	0.95	0.05	730.11
19	Cerebellum	Sham	Congruent	534.88	1	0	555
20	Cerebellum	Sham	Congruent	637.85	1	0	0
21	Cerebellum	Sham	Congruent	603.42	0.95	0.05	763.3
22	Cerebellum	Sham	Congruent	596.45	1	0	772
23	Cerebellum	Sham	Congruent	743.47	1	0	855
24	Cerebellum	Sham	Congruent	657.64	1	0	542
26	Cerebellum	Sham	Congruent	833.35	1	0	1085.15
27	Cerebellum	Sham	Congruent	602.63	1	0	682.5
29	Cerebellum	Sham	Congruent	708.38	1	0	0
31	Cerebellum	Sham	Congruent	585.95	0.983333333	0.016666667	511
32	Cerebellum	Sham	Congruent	630.5	1	0	845.5
33	Cerebellum	Sham	Congruent	664.92	1	0	722.5
34	Cerebellum	Sham	Congruent	821.41	0.983050847	0.016949153	1072
2	Cerebellum	Sham	Incongruent	778.8	1	0	702.85
4	Cerebellum	Sham	Incongruent	711.0169492	0.949152542	0.050847458	664.776786
5	Cerebellum	Sham	Incongruent	578.45	0.9	0.1	551.719298
6	Cerebellum	Sham	Incongruent	771.9333333	0.898305085	0.101694915	701.761062
7	Cerebellum	Sham	Incongruent	771.3833333	0.966666667	0.033333333	729.966102
8	Cerebellum	Sham	Incongruent	636.05	0.95	0.05	694.47
10	Cerebellum	Sham	Incongruent	945.6	0.879310345	0.120689655	808.14
11	Cerebellum	Sham	Incongruent	908.49	0.983050847	0.016949153	840.83
12	Cerebellum	Sham	Incongruent	908.13	0.875	0.125	825.83
13	Cerebellum	Sham	Incongruent	733	0.948275862	0.051724138	729.81
15	Cerebellum	Sham	Incongruent	744.59	0.898305085	0.101694915	688.57
19	Cerebellum	Sham	Incongruent	622	0.983333333	0.016666667	589.73
20	Cerebellum	Sham	Incongruent	724.15	1	0	681
21	Cerebellum	Sham	Incongruent	652.64	0.949152542	0.050847458	620.63
22	Cerebellum	Sham	Incongruent	690.93	0.915254237	0.084745763	635.25
23	Cerebellum	Sham	Incongruent	885.2	0.983050847	0.016949153	813.39
24	Cerebellum	Sham	Incongruent	828.31	0.983050847	0.016949153	744.69
26	Cerebellum	Sham	Incongruent	974.12	0.807017544	0.192982456	880.39
27	Cerebellum	Sham	Incongruent	664.25	0.95	0.05	631.75
29	Cerebellum	Sham	Incongruent	763.12	1	0	735.75
31	Cerebellum	Sham	Incongruent	643.72	1	0	615.71
32	Cerebellum	Sham	Incongruent	858.34	0.965517241	0.034482759	738.88
33	Cerebellum	Sham	Incongruent	775.68	0.966666667	0.033333333	720.26
34	Cerebellum	Sham	Incongruent	879.75	1	0	848.68
2	Cerebellum	Real	Congruent	658.9310345	1	0	924
4	Cerebellum	Real	Congruent	561.2372881	0.966101695	0.033898305	532.4
5	Cerebellum	Real	Congruent	639.1	0.983333333	0.016666667	645.666667
6	Cerebellum	Real	Congruent	634.4666667	0.983333333	0.016666667	639
7	Cerebellum	Real	Congruent	662.1333333	0.983333333	0.016666667	940.333333
8	Cerebellum	Real	Congruent	604.88	1	0	740
10	Cerebellum	Real	Congruent	668.02	0.983050847	0.016949153	1033
11	Cerebellum	Real	Congruent	739.39	1	0	800.17
12	Cerebellum	Real	Congruent	693	1	0	833.5
13	Cerebellum	Real	Congruent	727.98	1	0	0
15	Cerebellum	Real	Congruent	668.08	0.983050847	0.016949153	762.5
19	Cerebellum	Real	Congruent	627.8	1	0	1191
20	Cerebellum	Real	Congruent	617.68	0.966101695	0.033898305	871
21	Cerebellum	Real	Congruent	701.76	0.966101695	0.033898305	805.17
22	Cerebellum	Real	Congruent	638.78	0.983333333	0.016666667	800.2
23	Cerebellum	Real	Congruent	747.62	1	0	639
24	Cerebellum	Real	Congruent	546.88	1	0	635
26	Cerebellum	Real	Congruent	693.59	1	0	770.67
27	Cerebellum	Real	Congruent	655.1	1	0	1064
29	Cerebellum	Real	Congruent	668.34	1	0	809.25
31	Cerebellum	Real	Congruent	582.72	1	0	0
32	Cerebellum	Real	Congruent	596.4	1	0	579
33	Cerebellum	Real	Congruent	764.83	0.983050847	0.016949153	888.33
34	Cerebellum	Real	Congruent	773.48	1	0	0
2	Cerebellum	Real	Incongruent	747.8333333	0.983333333	0.016666667	702.102564
4	Cerebellum	Real	Incongruent	633.1833333	0.95	0.05	600.368421
5	Cerebellum	Real	Incongruent	746.5666667	0.966666667	0.033333333	694.042735
6	Cerebellum	Real	Incongruent	771.9833333	1	0	703.764706
7	Cerebellum	Real	Incongruent	847.3965517	0.913793103	0.086206897	743.169643
8	Cerebellum	Real	Incongruent	799.49	0.93220339	0.06779661	700.03
10	Cerebellum	Real	Incongruent	842.17	0.983050847	0.016949153	750.3
11	Cerebellum	Real	Incongruent	918.79	0.896551724	0.103448276	829.85
12	Cerebellum	Real	Incongruent	753.09	0.965517241	0.034482759	720.86
13	Cerebellum	Real	Incongruent	847.45	1	0	786.7
15	Cerebellum	Real	Incongruent	806.85	0.881355932	0.118644068	735.65
19	Cerebellum	Real	Incongruent	749.62	0.983333333	0.016666667	684.49
20	Cerebellum	Real	Incongruent	681.17	0.983333333	0.016666667	644
21	Cerebellum	Real	Incongruent	703.32	0.933333333	0.066666667	697.1
22	Cerebellum	Real	Incongruent	708.22	0.933333333	0.066666667	667.99
23	Cerebellum	Real	Incongruent	926.12	0.983050847	0.016949153	837.79
24	Cerebellum	Real	Incongruent	751.68	0.95	0.05	649.65
26	Cerebellum	Real	Incongruent	876.36	0.946428571	0.053571429	783.71
27	Cerebellum	Real	Incongruent	780.07	0.966101695	0.033898305	711.61
29	Cerebellum	Real	Incongruent	802.63	0.949152542	0.050847458	732.89
31	Cerebellum	Real	Incongruent	658.29	0.983333333	0.016666667	620.18
32	Cerebellum	Real	Incongruent	753.53	0.966666667	0.033333333	676.59
33	Cerebellum	Real	Incongruent	858.81	0.983050847	0.016949153	809.83
34	Cerebellum	Real	Incongruent	772.67	1	0	773.08
